# Supplementary material for: Alteration of Serum Gal-3 Levels in Endometrium-Related Reproductive Disorders
Source: Int J Mol Sci. 2025 Feb 14;26(4):1630. doi: 10.3390/ijms26041630 (PMC11855016; doi:10.3390/ijms26041630)
Supplement: Supplementary file 1 [file ijms-26-01630-s001.zip]

Archive with 1 entries (1 files):
- ijms-3420931-supplementary.pdf
